# Supplementary material for: Resveratrol–Maltol and Resveratrol–Thiophene Hybrids as Cholinesterase Inhibitors and Antioxidants: Synthesis, Biometal Chelating Capability and Crystal Structure
Source: Molecules. 2022 Sep 27;27(19):6379. doi: 10.3390/molecules27196379 (PMC9573353; doi:10.3390/molecules27196379)
Supplement: Supplementary file 1 [file molecules-27-06379-s001.zip]

Archive with 1 entries (1 files):
- molecules-1923628-supplementary.pdf
